# Supplementary material for: Rationalisation of the UK Nutrient Databank for Incorporation in a Web-Based Dietary Recall for Implementation in the UK National Diet and Nutrition Survey Rolling Programme
Source: Nutrients. 2022 Oct 28;14(21):4551. doi: 10.3390/nu14214551 (PMC9658736; doi:10.3390/nu14214551)
Supplement: Supplementary file 1 [file nutrients-14-04551-s001.zip]

Archive with 4 entries (4 files):
- Supplementary material-File S1.pdf
- Supplementary material-File S2.pdf
- Supplementary material-File S3.pdf
- Supplementary material-File S4.pdf
